# Supplementary material for: The Impact of Frailty, Activity of Daily Living, and Malnutrition on Mortality in Older Adults with Cognitive Impairment and Dementia
Source: Nutrients. 2025 Aug 12;17(16):2612. doi: 10.3390/nu17162612 (PMC12389014; doi:10.3390/nu17162612)
Supplement: Supplementary file 1 [file nutrients-17-02612-s001.zip]

Archive with 1 entries (1 files):
- nutrients-3776684-supplementary.pdf
